# Supplementary material for: Development and validation of a prediction equation for body fat percentage from measured BMI: a supervised machine learning approach
Source: Sci Rep. 2023 May 17;13:8010. doi: 10.1038/s41598-023-33914-5 (PMC10192430; doi:10.1038/s41598-023-33914-5)
Supplement: Supplementary file 2 — Supplementary Information 2. [file 41598_2023_33914_MOESM2_ESM.xlsx]

## Sheet: Calculator
	Percent Body Fat Calculator (as it appears offline and with an example)
	Body Mass Index (kg/m2)	29.74
	Gender ( Male=1, Female=0)	1
	(If White, do not select any option)
		0
		0
	Income (Low=1, High=0)	0
	Education (Low=1, High=0)	0
	Age (in years) valid between 20 and 69	50
	% Body Fat	30.5471
	Your % Body Fat is	0.305471
	Bias-Corrected %Body Fat	0.305532
